# Supplementary material for: Lean DLY Pig-Derived Fecal Microbiota Promotes Growth Performance by Modulating Gut Microbiota: Serum Metabolic Profiles in Obese Ningxiang Pigs
Source: Animals (Basel). 2026 Jan 7;16(2):177. doi: 10.3390/ani16020177 (PMC12838150; doi:10.3390/ani16020177)
Supplement: Supplementary file 1 [file animals-16-00177-s001.zip]

Archive with 1 entries (1 files):
- animals-4029757-supplementary.pdf
